# Supplementary material for: Can BPA Analogs Affect Cellular and Biochemical Responses in the Microalga Phaeodactylum tricornutum Bohlin?
Source: J Xenobiot. 2023 Sep 8;13(3):479–91. doi: 10.3390/jox13030030 (PMC10532965; doi:10.3390/jox13030030)
Supplement: Supplementary file 1 [file jox-13-00030-s001.zip]

Archive with 1 entries (1 files):
- jox-2572231-supplementary.pdf
